# Supplementary material for: Application of a Novel Solid Silver Microelectrode Array for Anodic Stripping Voltammetric Determination of Thallium(I)
Source: Molecules. 2025 Oct 29;30(21):4220. doi: 10.3390/molecules30214220 (PMC12609488; doi:10.3390/molecules30214220)
Supplement: Supplementary file 1 [file molecules-30-04220-s001.zip]

Archive with 1 entries (1 files):
- molecules-3916499-supplementary.pdf
